# Supplementary material for: Differential airway resistome and its correlations with clinical characteristics in Haemophilus- or Pseudomonas-predominant microbial subtypes of bronchiectasis
Source: Respir Res. 2023 Nov 2;24:264. doi: 10.1186/s12931-023-02562-8 (PMC10623730; doi:10.1186/s12931-023-02562-8)
Supplement: Supplementary file 8 — Additional file 8: Table S1. The baseline (stable state) clinical characteristics for individuals classified as Haemophilus-predominant, Pseudomonas-predominant and balanced microbiome subtypes. [file 12931_2023_2562_MOESM8_ESM.xlsx]

## Sheet: Table S1
Features	Haemophilus-predominant (N=16)	Pseudomonas-predominant (N=48)	Balanced (N=54)	P Value (Haemo vs. Balanced)	P Value(Pseudo vs. Balanced)	P Value(Haemo vs. Pseudo)
Number of patients	16	48	35	NA	NA	NA
Number of stable*	11(68.8)	42(87.5)	29(53.7)	0.29	<0.001	0.16
Number of exacerbation	5(31.2)	6(12.5)	6(11.1)	0.05	0.83	0.08
Exacerbation frequency	2.3(1.7)	2.2(1.7)	3.0(2.1)	0.34	0.1	0.92
Age	50.2(12.5)	49.3(12.9)	46.0(13.5)	0.38	0.3	0.84
Male gender	9(81.8)	13(31.0)	16(55.2)	0.13	0.04	0.003
Blood eosinophils,%	2.0(1.0)	1.9(1.0)	2.2(1.5)	0.61	0.97	0.65
Hemoglobin	138.8(12.2)	131.7(15.1)	135.3(12.5)	0.43	0.29	0.16
Blood lymphocytes,%	26.6(8.8)	24.7(9.0)	29.4(10.1)	0.43	0.04	0.52
Blood monocytes,%	8.7(1.8)	6.5(1.7)	7.5(2.4)	0.17	0.04	<0.001
Blood neutrophils,%	61.4(10.6)	66.0(10.2)	60.1(10.6)	0.74	0.02	0.19
white blood cell count,10^9/L	8.6(2.2)	7.4(2.4)	6.7(1.7)	0.01	0.21	0.16
BMI	21.7(2.4)	20.7(3.2)	20.3(3.1)	0.21	0.64	0.34
BSI	5.8(3.5)	7.6(4.4)	6.1(4.0)	0.84	0.15	0.22
FEV1% predicted	52.7(18.9)	61.3(21.7)	62.7(18.0)	0.14	0.78	0.26
FEV1 score	1.4(0.7)	1.2(0.9)	1.1(0.6)	0.21	0.63	0.49
Number of lobes	5.4(1.0)	4.4(1.5)	4.2(1.4)	0.02	0.63	0.05
mMRC	0.9(0.7)	0.8(0.7)	0.6(0.6)	0.17	0.23	0.61
Sputum eosinophils, %	1.0(0.8)	1.0(0.9)	1.4(1.1)	0.56	0.34	0.94
Sputum lymphocytes, %	2.1(1.7)	2.6(2.0)	2.5(1.9)	0.76	0.9	0.66
Sputum macrophages, %	2.1(1.5)	2.3(2.0)	1.3(0.8)	0.31	0.27	0.84
Sputum neutrophils, %	94.8(1.2)	94.1(3.0)	94.8(3.1)	0.98	0.64	0.65
ABO	3(27.3)	5(11.9)	5(17.2)	0.5	0.53	0.22
Antibotic use prior 6 months	5(45.5)	19(45.2)	12(41.4)	0.83	0.75	0.99
Antihistamine usage	0(0.0)	1(2.4)	2(6.9)	0.4	0.36	0.64
BCO	1(9.1)	3(7.1)	0(0)	0.12	0.15	0.85
Beta-lactams use prior 6 months	2(18.2)	11(26.2)	5(17.2)	0.98	0.39	0.59
ICS usage	2(18.2)	7(16.7)	5(17.2)	0.96	0.96	0.92
LABA usage	2(18.2)	8(19.0)	5(17.2)	0.96	0.85	0.96
LAMA usage	9(81.8)	12(28.6)	15(51.7)	0.09	0.05	0.002
lobe score	10(90.9)	34(81.0)	22(75.9)	0.3	0.61	0.45
Macrolide use prior 6 months	0(0.0)	7(16.7)	4(13.8)	0.21	0.75	0.16
Quinolones use prior 6 months	2(18.2)	12(28.6)	5(17.2)	0.98	0.28	0.49
Theophylline usage	0(0.0)	1(2.4)	3(10.3)	0.29	0.16	0.64
* Categorical variable shown as number (proportion)
** Continuous variable shown as mean (SD)
