# Supplementary material for: Differential airway resistome and its correlations with clinical characteristics in Haemophilus- or Pseudomonas-predominant microbial subtypes of bronchiectasis
Source: Respir Res. 2023 Nov 2;24:264. doi: 10.1186/s12931-023-02562-8 (PMC10623730; doi:10.1186/s12931-023-02562-8)
Supplement: Supplementary file 9 — Additional file 9: Table S2. The Adonis associations between clinical parameters and the ARG profiles in our dataset, among all stable samples and within the subgroup of Haemophilus-predominant and Pseudomonas-predominant respectively. [file 12931_2023_2562_MOESM9_ESM.xlsx]

## Sheet: Table S2
clinical_Var	adonis.R	adonis.p	Group
Microbiome clusters	0.456001	0.001	All
Gender	0.057323	0.007	All
Blood monocytes,%	0.0442749	0.008	All
Quinolones use prior 6 months	0.0364286	0.029	All
LAMA usage	0.0312665	0.034	All
BSI	0.0304105	0.041	All
Blood neutrophils,%	0.0254499	0.074	All
Hemoglobin	0.0213893	0.089	All
Blood lymphocytes,%	0.0183993	0.17	All
white blood cell count,10^9/L	0.0174269	0.191	All
Antibotic use prior 6 months	0.0155286	0.211	All
Age	0.0122401	0.36	All
Exacerbation frequency in the previous year	0.0117301	0.39	All
Exacerbation frequency in the last 2 year	0.0115173	0.407	All
mMRC	0.0109512	0.434	All
Beta-lactams use prior 6 months	0.010408	0.483	All
Macrolide use prior 6 months	0.00967252	0.545	All
Reiff CT score	0.00877062	0.62	All
FEV1% predicted	0.00837175	0.636	All
Number of lobes	0.00797277	0.669	All
lobe score	0.00713246	0.753	All
FEV1 score	0.00662807	0.815	All
ICS usage	0.00574819	0.901	All
LABA usage	0.00513229	0.917	All
BMI	0.00508247	0.918	All
Blood eosinophils,%	0.00482918	0.95	All
ABO	0.00450371	0.953	All
BSI	0.264548	0.011	Haemophilus-predominant
Quinolones use prior 6 months	0.25393	0.022	Haemophilus-predominant
FEV1% predicted	0.202221	0.041	Haemophilus-predominant
BMI	0.184803	0.051	Haemophilus-predominant
FEV1 score	0.182405	0.077	Haemophilus-predominant
Blood eosinophils,%	0.176558	0.088	Haemophilus-predominant
LAMA usage	0.152076	0.18	Haemophilus-predominant
Reiff CT score	0.144076	0.227	Haemophilus-predominant
Exacerbation frequency in the last 2 year	0.129873	0.318	Haemophilus-predominant
Number of lobes	0.121353	0.391	Haemophilus-predominant
Antibotic use prior 6 months	0.106573	0.415	Haemophilus-predominant
Age	0.0937119	0.579	Haemophilus-predominant
Beta-lactams use prior 6 months	0.0901775	0.723	Haemophilus-predominant
Hemoglobin	0.0754495	0.789	Haemophilus-predominant
white blood cell count,10^9/L	0.0736286	0.789	Haemophilus-predominant
lobe score	0.0679725	0.801	Haemophilus-predominant
ICS usage	0.065796	0.803	Haemophilus-predominant
LABA usage	0.065796	0.814	Haemophilus-predominant
ABO	0.0579983	0.908	Haemophilus-predominant
mMRC	0.0558838	0.913	Haemophilus-predominant
Blood monocytes,%	0.0549185	0.913	Haemophilus-predominant
Blood neutrophils,%	0.047697	0.965	Haemophilus-predominant
Blood lymphocytes,%	0.0434869	0.966	Haemophilus-predominant
Gender	0.032716	0.982	Haemophilus-predominant
Blood neutrophils,%	0.110138	0.007	Pseudomonas-predominant
Blood lymphocytes,%	0.0925108	0.008	Pseudomonas-predominant
white blood cell count,10^9/L	0.0463948	0.12	Pseudomonas-predominant
mMRC	0.0440989	0.123	Pseudomonas-predominant
Gender	0.0416973	0.135	Pseudomonas-predominant
Blood eosinophils,%	0.0349168	0.218	Pseudomonas-predominant
Antibotic use prior 6 months	0.0308311	0.219	Pseudomonas-predominant
Hemoglobin	0.0284665	0.275	Pseudomonas-predominant
BSI	0.0260886	0.3	Pseudomonas-predominant
FEV1% predicted	0.0233811	0.393	Pseudomonas-predominant
Blood monocytes,%	0.022295	0.414	Pseudomonas-predominant
Exacerbation frequency in the last 2 year	0.0205693	0.423	Pseudomonas-predominant
Number of lobes	0.0203361	0.456	Pseudomonas-predominant
Beta-lactams use prior 6 months	0.0179061	0.59	Pseudomonas-predominant
FEV1 score	0.0161045	0.607	Pseudomonas-predominant
Reiff CT score	0.0142609	0.652	Pseudomonas-predominant
LAMA usage	0.0136583	0.702	Pseudomonas-predominant
Quinolones use prior 6 months	0.0134144	0.707	Pseudomonas-predominant
Age	0.0129406	0.72	Pseudomonas-predominant
lobe score	0.012743	0.774	Pseudomonas-predominant
BMI	0.00972876	0.852	Pseudomonas-predominant
Macrolide use prior 6 months	0.00905904	0.863	Pseudomonas-predominant
ABO	0.00578135	0.944	Pseudomonas-predominant
ICS usage	0.00556083	0.961	Pseudomonas-predominant
LABA usage	0.00522689	0.971	Pseudomonas-predominant
