# Supplementary material for: Differential airway resistome and its correlations with clinical characteristics in Haemophilus- or Pseudomonas-predominant microbial subtypes of bronchiectasis
Source: Respir Res. 2023 Nov 2;24:264. doi: 10.1186/s12931-023-02562-8 (PMC10623730; doi:10.1186/s12931-023-02562-8)
Supplement: Supplementary file 10 — Additional file 10: Table S3. The differentially abundant ARGs in comparisons of the Haemophilus-predominant and Pseudomonas-predominant subgroups versus the balanced microbiota subgroup. Also shown are their statistics in the Mac Aogain et al. dataset. [file 12931_2023_2562_MOESM10_ESM.xlsx]

## Sheet: Table S3
ARG	ARGtype	Freq in this data	Freq in Mac Aogain et al.	raw P in this data	FDR in this data	log2FC in this data	raw P in Mac Aogain et al.	FDR in Mac Aogain et al.	log2FC in Mac Aogain et al.	Comparison
tetW	tetracycline	0.00179455	0.0416089	5.25215e-05	0.00126456	-5.04974	0.0551518	0.391607	-0.510799	Haemophilus vs Balanced
ermX	macrolide-lincosamide-streptogramin	0.00398597	0.0658436	0.000563429	0.00608115	-4.94578	0.00960823	0.190563	-3.19482	Haemophilus vs Balanced
tet37	tetracycline	0.0195208	0.00883846	6.39205e-05	0.00142908	-4.67432	0.0763275	0.454148	-2.00915	Haemophilus vs Balanced
adeB	multidrug	0.000790595	7.30283e-05	0.000636545	0.00642705	-4.44217	0.167997	0.596765	-9.30233	Haemophilus vs Balanced
tet32	tetracycline	0.00170302	0.00346596	0.000312952	0.00425887	-4.12654	0.325557	0.687703	1.18036	Haemophilus vs Balanced
tetQ	tetracycline	0.0219974	0.00860049	7.04202e-05	0.00146943	-4.05336	0.0308405	0.287899	-1.63322	Haemophilus vs Balanced
mdtK	multidrug	0.035288	0.0133994	4.15677e-06	0.000205598	-3.96065	0.000689593	0.0466217	-3.34292	Haemophilus vs Balanced
CfxA2	beta-lactam	0.0351011	0.0099059	1.2703e-05	0.000441783	-3.9582	0.014983	0.207963	-2.09532	Haemophilus vs Balanced
penA	beta-lactam	0.0404021	0.0300155	1.15725e-05	0.000441783	-3.92927	3.50033e-05	0.00416539	-4.45916	Haemophilus vs Balanced
mtrE	multidrug	0.0293341	0.0109318	0.000208341	0.00333522	-3.81975	0.00774469	0.190563	-3.87002	Haemophilus vs Balanced
mdtG	multidrug	0.00468821	0.0129303	0.000457522	0.00541731	-3.73836	0.0135079	0.207963	-1.50152	Haemophilus vs Balanced
mtrR	multidrug	0.0171147	0.00620655	8.34564e-05	0.00163261	-3.64839	0.0136413	0.207963	-3.80247	Haemophilus vs Balanced
macA	macrolide-lincosamide-streptogramin	0.0314951	0.0133662	3.10922e-05	0.000810988	-3.54699	0.000857734	0.0466217	-3.33428	Haemophilus vs Balanced
emrA	multidrug	0.00572276	0.00438206	0.000176149	0.0032332	-3.46631	0.0464635	0.35672	-3.84042	Haemophilus vs Balanced
PBP-1B	beta-lactam	0.00733115	0.0397084	0.000213113	0.00333522	-3.45731	0.0590819	0.391607	-0.182502	Haemophilus vs Balanced
cmeB	multidrug	0.00035165	8.1471e-05	0.00429587	0.0298802	-3.11488	0.669922	0.696251	-0.785364	Haemophilus vs Balanced
amrB	multidrug	0.000557675	7.49766e-05	0.00242858	0.0190036	-2.88858	0.236645	0.670494	-9.34025	Haemophilus vs Balanced
PBP-2X	beta-lactam	0.0089598	0.0573503	0.000555162	0.00608115	-2.52996	0.100384	0.465541	-0.168287	Haemophilus vs Balanced
ermC	macrolide-lincosamide-streptogramin	0.00930846	0.00375459	0.00123891	0.0107716	-2.36516	0.0861339	0.465541	-14.9841	Haemophilus vs Balanced
ermF	macrolide-lincosamide-streptogramin	0.0240407	0.00379942	0.000354699	0.00444083	-2.30132	0.44645	0.687703	-1.58233	Haemophilus vs Balanced
tetO	tetracycline	0.00125671	0.00552115	0.00485903	0.0330625	-1.94152	0.760367	0.786815	0.0533817	Haemophilus vs Balanced
macB	macrolide-lincosamide-streptogramin	0.0064939	0.00615588	0.00102618	0.00917698	-1.8872	0.00935741	0.190563	-3.34143	Haemophilus vs Balanced
ermB	macrolide-lincosamide-streptogramin	0.0139936	0.0117486	0.000274816	0.00390989	-1.69212	0.53285	0.687703	-1.25976	Haemophilus vs Balanced
tetM	tetracycline	0.0206499	0.0398531	0.00312274	0.0222591	-1.33002	0.0213394	0.241846	-0.708989	Haemophilus vs Balanced
PBP-1A	beta-lactam	0.0725578	0.127769	3.42622e-09	1.07241e-06	2.71317	0.00147142	0.0481061	1.51239	Haemophilus vs Balanced
cAMP-regulatory protein	unclassified	0.0325214	0.0565347	3.03153e-08	4.74435e-06	2.27301	0.00931744	0.190563	1.14391	Haemophilus vs Balanced
kasugamycin resistance protein ksgA	kasugamycin	0.018716	0.0207075	5.62992e-08	5.87388e-06	2.40967	0.00117534	0.0466217	-0.0382556	Haemophilus vs Balanced
emrB	multidrug	0.0213371	0.0191296	5.68406e-07	4.44777e-05	1.79339	1.74939e-05	0.00416354	1.02531	Haemophilus vs Balanced
transcriptional regulatory protein CpxR cpxR	unclassified	0.0112357	0.0118094	2.63791e-06	0.000165133	1.4041	0.654131	0.687703	-2.46905	Haemophilus vs Balanced
tet35	tetracycline	0.00571869	0.00244174	2.03148e-05	0.000635855	1.67587	0.00161701	0.0481061	1.37338	Haemophilus vs Balanced
mexH	multidrug	0.00949946	0.000818109	0.000229116	0.00341491	5.07032	0.549364	0.687703	-1.42716	Haemophilus vs Balanced
aph(3')-IIb	aminoglycoside	0.00659893	0.00150138	0.000334877	0.00436736	4.01276	0.776716	0.800253	-0.859546	Haemophilus vs Balanced
PDC-8	beta-lactam	0.000263099	0.000115323	0.000467308	0.00541731	4.5747	0.506196	0.687703	-9.96064	Haemophilus vs Balanced
tetracycline_resistance_protein	tetracycline	0.0194978	0.0126134	0.000921172	0.00873718	0.94749	0.0298488	0.287899	-0.5775	Haemophilus vs Balanced
oprN	multidrug	0.00549141	0.000525585	0.000894986	0.00873718	3.15634	0.803903	0.824694	0.751293	Haemophilus vs Balanced
TEM-6	beta-lactam	0.00254459	0.000108934	0.000984279	0.00906116	3.4407	0.506196	0.687703	-9.8785	Haemophilus vs Balanced
class C beta-lactamase	beta-lactam	0.005158	0.00383304	0.00149489	0.0126459	3.12262	0.187107	0.645384	-2.76986	Haemophilus vs Balanced
rpsD_(ramA_or_sud2)	unclassified	0.000796709	2.05743e-05	0.00154001	0.0126848	1.88696	0.646091	0.687703	-7.48053	Haemophilus vs Balanced
OXA-50	beta-lactam	0.00765427	0.00461489	0.00171652	0.0137762	4.40432	0.253228	0.678825	-2.06306	Haemophilus vs Balanced
tetR	tetracycline	0.013874	0.00220952	0.00277231	0.0211642	3.52425	0.64106	0.687703	-2.29412	Haemophilus vs Balanced
PDC-5	beta-lactam	0.000446344	9.85516e-05	0.00298144	0.0222188	3.79447	0.338971	0.687703	-9.73416	Haemophilus vs Balanced
mexB	multidrug	0.00889372	0.00197162	0.00312908	0.0222591	3.02659	0.228847	0.670494	-2.24918	Haemophilus vs Balanced
sul2	sulfonamide	0.00111783	0.00268809	0.000296175	0.00134548	-4.33927	0.501004	0.672249	3.68046	Pseudomonas vs Balanced
adeB	multidrug	0.000302354	5.54117e-05	0.000140435	0.000687051	-3.55591	0.167997	0.436113	-9.30233	Pseudomonas vs Balanced
TEM-91	beta-lactam	0.000537615	0.000600367	0.00145262	0.00615913	-3.07646	0.478893	0.672249	-1.13815	Pseudomonas vs Balanced
TEM-118	beta-lactam	0.000339858	8.33152e-05	0.00024198	0.00113161	-2.9916	0.282368	0.541557	-9.88995	Pseudomonas vs Balanced
cmeB	multidrug	0.000138156	3.91434e-05	3.87147e-05	0.000205188	-2.86409	0.199121	0.496835	-8.80186	Pseudomonas vs Balanced
TEM-1	beta-lactam	0.00152155	0.00384908	0.000849219	0.00369934	-2.76271	0.422902	0.672249	-1.86063	Pseudomonas vs Balanced
tet37	tetracycline	0.00814258	0.00770004	1.11482e-05	6.56505e-05	-2.466	0.0434578	0.157286	-1.20625	Pseudomonas vs Balanced
TEM-117	beta-lactam	0.00220495	0.00384874	0.00363034	0.0149928	-2.41329	0.891065	0.905153	-0.716781	Pseudomonas vs Balanced
PBP-1B	beta-lactam	0.0030424	0.0211973	7.74762e-06	4.73797e-05	-2.37462	6.71519e-05	0.000616359	-1.62826	Pseudomonas vs Balanced
PBP-2X	beta-lactam	0.00365033	0.0304164	3.5619e-07	2.76264e-06	-2.33088	6.20785e-05	0.000590895	-1.63937	Pseudomonas vs Balanced
tetW	tetracycline	0.000763995	0.0197758	0.000149664	0.000721107	-2.30607	0.000165604	0.00133001	-3.92146	Pseudomonas vs Balanced
tet35	tetracycline	0.00126489	0.000515927	2.26749e-05	0.000122214	-2.28527	0.0861339	0.266704	-12.5192	Pseudomonas vs Balanced
mtrE	multidrug	0.0123785	0.0098386	1.45112e-05	8.09572e-05	-2.28048	0.150545	0.416021	-1.90374	Pseudomonas vs Balanced
mtrR	multidrug	0.00722402	0.00439447	1.42345e-05	8.09572e-05	-2.25657	0.00363207	0.0212146	-15.6094	Pseudomonas vs Balanced
tetQ	tetracycline	0.00939098	0.00555911	8.27904e-05	0.000417894	-2.20979	0.00014061	0.00116571	-2.98295	Pseudomonas vs Balanced
tet32	tetracycline	0.000728666	0.00111413	0.000425073	0.00190385	-2.19858	0.0464412	0.161315	-1.38122	Pseudomonas vs Balanced
tetM	tetracycline	0.00805132	0.0233985	1.0336e-06	7.30412e-06	-2.18541	1.64871e-05	0.000162969	-2.01663	Pseudomonas vs Balanced
CfxA2	beta-lactam	0.0151264	0.00727038	7.20036e-07	5.4517e-06	-2.12599	0.00793498	0.0433891	-2.36854	Pseudomonas vs Balanced
penA	beta-lactam	0.0174067	0.0244538	8.44433e-07	6.10295e-06	-2.12487	0.000738291	0.00527058	-3.02875	Pseudomonas vs Balanced
macA	macrolide-lincosamide-streptogramin	0.013773	0.0116923	7.85844e-07	5.81159e-06	-1.97168	0.0187842	0.096551	-1.90413	Pseudomonas vs Balanced
mdtK	multidrug	0.015635	0.0109313	5.49347e-06	3.56515e-05	-1.92328	0.070213	0.231343	-2.46492	Pseudomonas vs Balanced
mefA	macrolide-lincosamide-streptogramin	0.0064135	0.0271826	4.45341e-06	3.01316e-05	-1.91989	0.000105164	0.000900903	-1.7753	Pseudomonas vs Balanced
PBP-1A	beta-lactam	0.0112341	0.0344078	1.71595e-06	1.18624e-05	-1.86086	8.15182e-05	0.00072242	-1.44449	Pseudomonas vs Balanced
ermX	macrolide-lincosamide-streptogramin	0.00182293	0.0463621	0.00729502	0.0293648	-1.77446	0.00188993	0.0127819	-5.09169	Pseudomonas vs Balanced
amrB	multidrug	0.000251138	5.689e-05	0.00229156	0.00958836	-1.68562	0.236645	0.53821	-9.34025	Pseudomonas vs Balanced
tetD	tetracycline	0.000579224	0.000565738	6.78726e-05	0.000348121	-1.66479	0.101715	0.303962	-12.6521	Pseudomonas vs Balanced
ermF	macrolide-lincosamide-streptogramin	0.0108456	0.00357259	1.4498e-05	8.09572e-05	-1.56264	0.11096	0.324054	-0.614722	Pseudomonas vs Balanced
tetO	tetracycline	0.000563642	0.00227126	0.00124289	0.00534107	-1.50579	0.0183293	0.0961354	-3.25434	Pseudomonas vs Balanced
tetB	tetracycline	0.00100392	0.00182407	0.00596975	0.0243382	-1.42236	0.0949776	0.290586	-6.3597	Pseudomonas vs Balanced
multidrug_ABC_transporter	multidrug	0.000707976	0.00107021	0.000210176	0.000997553	-1.3264	0.0664033	0.221632	-4.32904	Pseudomonas vs Balanced
tetracycline_resistance_protein	tetracycline	0.00621079	0.00795088	2.1861e-05	0.000119859	-1.31851	0.000460196	0.00337915	-1.36786	Pseudomonas vs Balanced
mdtG	multidrug	0.00230643	0.00871138	7.09244e-06	4.42235e-05	-1.29522	0.00122808	0.00853021	-2.31113	Pseudomonas vs Balanced
emrA	multidrug	0.00284252	0.00331927	6.17252e-06	3.92572e-05	-1.22619	0.0464635	0.161315	-3.87883	Pseudomonas vs Balanced
truncated putative response regulator ArlR	unclassified	0.000998549	0.00299123	0.000277076	0.00127696	-1.16851	0.040305	0.147977	-4.37922	Pseudomonas vs Balanced
kasugamycin resistance protein ksgA	kasugamycin	0.00377471	0.00811268	5.59643e-05	0.000291748	-1.14186	0.00515405	0.0294353	-5.70608	Pseudomonas vs Balanced
EmrB-QacA family major facilitator transporter	multidrug	0.00102643	0.0026157	0.000132735	0.000659526	-1.00197	0.0265022	0.130982	-14.8609	Pseudomonas vs Balanced
DNA-binding_protein_H-NS	unclassified	0.00106298	0.00361129	0.00938198	0.036833	-0.620384	0.0861339	0.266704	-15.3263	Pseudomonas vs Balanced
ermB	macrolide-lincosamide-streptogramin	0.00763142	0.00828861	0.000713616	0.00315181	-0.585789	0.00298603	0.0188606	-1.65251	Pseudomonas vs Balanced
ermC	macrolide-lincosamide-streptogramin	0.0056371	0.00757559	0.0117483	0.0455604	-0.335723	0.324905	0.592622	0.730432	Pseudomonas vs Balanced
cAMP-regulatory protein	unclassified	0.0109716	0.0156494	0.00798283	0.0317318	0.374529	0.0440645	0.157286	-2.54803	Pseudomonas vs Balanced
macB	macrolide-lincosamide-streptogramin	0.00633485	0.00464722	5.22373e-06	3.46072e-05	0.962665	0.00595035	0.0332444	-3.42524	Pseudomonas vs Balanced
mdtC	multidrug	0.00397133	0.00375422	7.4307e-14	7.62246e-13	1.46091	0.275634	0.541557	-2.9435	Pseudomonas vs Balanced
mdtB	multidrug	0.00602184	0.00369869	6.49123e-13	5.73392e-12	2.08284	0.512822	0.672249	-1.53605	Pseudomonas vs Balanced
multidrug_transporter	multidrug	0.0249353	0.0299701	3.56196e-13	3.33148e-12	2.23898	0.0470764	0.161315	-1.00637	Pseudomonas vs Balanced
ompR	multidrug	0.00720674	0.00535232	1.82841e-09	1.45358e-08	2.3338	0.536881	0.672249	-1.41185	Pseudomonas vs Balanced
bacA	bacitracin	0.0357699	0.023913	1.22506e-14	1.44285e-13	2.54391	0.0230338	0.116072	0.360639	Pseudomonas vs Balanced
rosB	fosmidomycin	0.00723214	0.00520953	7.71396e-15	9.43476e-14	2.89698	0.0760538	0.247415	-1.29878	Pseudomonas vs Balanced
arnA	polymyxin	0.00986366	0.0102687	4.74003e-14	5.19769e-13	3.18428	1.56842e-06	1.67952e-05	0.8652	Pseudomonas vs Balanced
mexX	multidrug	0.0175419	0.00848713	2.61306e-15	3.61284e-14	3.53626	0.0147689	0.079075	-0.332575	Pseudomonas vs Balanced
mexF	multidrug	0.0273746	0.0111078	7.62544e-17	1.21244e-15	4.25808	2.01978e-15	6.48853e-14	3.96024	Pseudomonas vs Balanced
rpsD_(ramA_or_sud2)	unclassified	0.00284834	0.000705153	9.07429e-18	1.92375e-16	4.31966	0.00315566	0.0188606	5.45707	Pseudomonas vs Balanced
mexD	multidrug	0.0350137	0.0207558	6.73737e-17	1.12762e-15	4.41852	3.03099e-19	3.89483e-17	4.20257	Pseudomonas vs Balanced
mexT	multidrug	0.0351811	0.0162421	1.82599e-15	2.63938e-14	4.42796	4.09134e-09	5.53408e-08	1.67932	Pseudomonas vs Balanced
mexW	multidrug	0.034045	0.018418	5.34353e-17	9.44023e-16	4.44563	2.10826e-19	3.89483e-17	4.36094	Pseudomonas vs Balanced
mexE	multidrug	0.0210931	0.0103337	5.83254e-16	8.83214e-15	4.56585	6.18548e-10	9.351e-09	2.87289	Pseudomonas vs Balanced
PDC-6	beta-lactam	0.00170444	0.00284175	3.88171e-15	4.93753e-14	4.88208	1.20487e-08	1.54826e-07	5.17126	Pseudomonas vs Balanced
PDC-3	beta-lactam	0.000526766	0.000235301	2.6296e-11	2.26003e-10	5.01554	0.00308752	0.0188606	11.3868	Pseudomonas vs Balanced
oprN	multidrug	0.0144174	0.00474403	1.83e-17	3.63713e-16	5.2689	3.93057e-12	6.73437e-11	4.94987	Pseudomonas vs Balanced
PDC-1	beta-lactam	0.0011129	0.000341699	4.24203e-13	3.85419e-12	5.33346	0.000288776	0.00224896	2.86681	Pseudomonas vs Balanced
mexB	multidrug	0.0396004	0.0228242	6.28271e-18	1.53685e-16	5.37679	8.49223e-18	7.27501e-16	4.1263	Pseudomonas vs Balanced
class C beta-lactamase	beta-lactam	0.0240803	0.0132376	2.75862e-18	7.97491e-17	5.51679	2.14913e-13	4.24866e-12	2.07676	Pseudomonas vs Balanced
mexC	multidrug	0.023495	0.0055962	2.05013e-18	6.51941e-17	5.58611	1.26667e-09	1.80852e-08	3.60266	Pseudomonas vs Balanced
mexA	multidrug	0.0390893	0.0195826	1.23467e-18	6.33694e-17	5.60672	2.87382e-17	1.84643e-15	4.0351	Pseudomonas vs Balanced
oprJ	multidrug	0.0255879	0.00639237	8.22063e-19	5.22832e-17	5.77884	3.25348e-14	8.36145e-13	4.51218	Pseudomonas vs Balanced
PDC-2	beta-lactam	0.000309445	0.00121771	6.99566e-14	7.4154e-13	5.80636	0.00032851	0.00248315	5.80688	Pseudomonas vs Balanced
catB	chloramphenicol	0.00556589	0.00625911	3.79323e-19	4.4346e-17	5.83628	2.88399e-08	3.36902e-07	4.27868	Pseudomonas vs Balanced
tetR	tetracycline	0.067047	0.0268656	2.05013e-18	6.51941e-17	5.87365	1.14284e-15	4.89516e-14	4.19299	Pseudomonas vs Balanced
cat_chloramphenicol acetyltransferase	chloramphenicol	0.0273737	0.0236577	1.80613e-18	6.51941e-17	5.95808	4.80995e-14	1.12378e-12	3.5586	Pseudomonas vs Balanced
oprM	multidrug	0.0318828	0.00881886	1.39492e-18	6.33694e-17	5.99517	5.98723e-15	1.70969e-13	3.35625	Pseudomonas vs Balanced
PDC-4	beta-lactam	0.000348228	0.000609469	1.60819e-10	1.3458e-09	6.0696	0.00209181	0.0137845	3.02774	Pseudomonas vs Balanced
PDC-5	beta-lactam	0.00225772	0.00195219	3.41857e-15	4.5296e-14	6.15668	6.1645e-07	6.88816e-06	4.64836	Pseudomonas vs Balanced
mexI	multidrug	0.0286338	0.0113321	3.62956e-18	9.61832e-17	6.21802	1.45029e-15	5.32465e-14	3.61269	Pseudomonas vs Balanced
aph(3')-IIb	aminoglycoside	0.0199432	0.00775432	1.86475e-19	4.4346e-17	6.2802	4.11579e-10	6.611e-09	3.25653	Pseudomonas vs Balanced
OXA-50	beta-lactam	0.0382332	0.0479349	8.6099e-18	1.92375e-16	6.65381	5.45498e-16	2.80386e-14	3.99679	Pseudomonas vs Balanced
mexY	multidrug	0.0064106	0.0023315	3.38199e-17	6.32631e-16	6.67557	3.32066e-12	6.09578e-11	4.21894	Pseudomonas vs Balanced
PDC-8	beta-lactam	0.00125255	0.00142545	3.65416e-14	4.15008e-13	6.73281	3.01244e-06	3.09678e-05	3.93317	Pseudomonas vs Balanced
mexH	multidrug	0.0364641	0.00737129	7.58459e-19	5.22832e-17	6.86657	1.15437e-13	2.47229e-12	3.93416	Pseudomonas vs Balanced
opmD	multidrug	0.0142236	0.0018693	4.18359e-19	4.4346e-17	7.08382	1.88921e-08	2.31204e-07	5.44035	Pseudomonas vs Balanced
PDC-9	beta-lactam	0.000242068	0.000104798	3.12807e-10	2.55058e-09	12.828	0.0379329	0.141286	10.2206	Pseudomonas vs Balanced
PDC-7	beta-lactam	0.000270256	0.000420801	2.25824e-13	2.17612e-12	12.9869	0.00308752	0.0188606	12.2252	Pseudomonas vs Balanced
