# Supplementary material for: Differential airway resistome and its correlations with clinical characteristics in Haemophilus- or Pseudomonas-predominant microbial subtypes of bronchiectasis
Source: Respir Res. 2023 Nov 2;24:264. doi: 10.1186/s12931-023-02562-8 (PMC10623730; doi:10.1186/s12931-023-02562-8)
Supplement: Supplementary file 11 — Additional file 11: Table S4. The association between clinical parameters and individual ARGs among all stable samples and within the subgroup of Haemophilus-predominant and Pseudomonas-predominant respectively. [file 12931_2023_2562_MOESM11_ESM.xlsx]

## Sheet: Table S4
clinVar	ARGsubtype	ARG	Rho	FDR	Subgroup
BSI	mdtB	multidrug	0.919442	6.22374e-05	Haemophilus-predominant
BMI	mexW	multidrug	-0.906693	0.000295912	Haemophilus-predominant
BMI	mexF	multidrug	-0.901908	0.00035929	Haemophilus-predominant
BMI	mexB	multidrug	-0.875384	0.000905326	Haemophilus-predominant
FEV1% predicted	mexE	multidrug	-0.856668	0.00154747	Haemophilus-predominant
BMI	OXA-50	beta-lactam	-0.844162	0.0021284	Haemophilus-predominant
BMI	tetR	tetracycline	-0.844162	0.0021284	Haemophilus-predominant
Reiff CT score	mdtB	multidrug	0.803387	0.00289545	Haemophilus-predominant
Reiff CT score	class C beta-lactamase	beta-lactam	0.794459	0.00348738	Haemophilus-predominant
BMI	arnA	polymyxin	-0.81915	0.00373895	Haemophilus-predominant
BMI	class C beta-lactamase	beta-lactam	-0.816012	0.00398914	Haemophilus-predominant
Reiff CT score	OXA-50	beta-lactam	0.784649	0.00423651	Haemophilus-predominant
Reiff CT score	tetR	tetracycline	0.784649	0.00423651	Haemophilus-predominant
BMI	multidrug_transporter	multidrug	-0.803741	0.00508358	Haemophilus-predominant
BMI	mexY	multidrug	-0.800391	0.00541621	Haemophilus-predominant
FEV1% predicted	mexT	multidrug	-0.787885	0.00679543	Haemophilus-predominant
Reiff CT score	multidrug_transporter	multidrug	0.752889	0.00748627	Haemophilus-predominant
FEV1% predicted	arnA	polymyxin	-0.781632	0.007571	Haemophilus-predominant
FEV1% predicted	mdtB	multidrug	-0.775379	0.00840728	Haemophilus-predominant
BMI	mexI	multidrug	-0.775379	0.00840728	Haemophilus-predominant
Reiff CT score	mexB	multidrug	0.740833	0.00910094	Haemophilus-predominant
mMRC	tetM	tetracycline	0.730297	0.010708	Haemophilus-predominant
Reiff CT score	mexF	multidrug	0.729794	0.0107895	Haemophilus-predominant
FEV1% predicted	OXA-50	beta-lactam	-0.75662	0.0113061	Haemophilus-predominant
FEV1% predicted	tetR	tetracycline	-0.75662	0.0113061	Haemophilus-predominant
BMI	mexD	multidrug	-0.754658	0.0116449	Haemophilus-predominant
BMI	mexH	multidrug	-0.750366	0.0124109	Haemophilus-predominant
FEV1% predicted	mexH	multidrug	-0.750366	0.0124109	Haemophilus-predominant
Reiff CT score	arnA	polymyxin	0.700328	0.0163987	Haemophilus-predominant
FEV1% predicted	mexI	multidrug	-0.725354	0.0175906	Haemophilus-predominant
BSI	OXA-50	beta-lactam	0.691951	0.0183159	Haemophilus-predominant
BSI	tetR	tetracycline	0.691951	0.0183159	Haemophilus-predominant
BMI	mexE	multidrug	-0.719101	0.0190882	Haemophilus-predominant
Reiff CT score	mexY	multidrug	0.686275	0.0197027	Haemophilus-predominant
BMI	mexT	multidrug	-0.712848	0.0206719	Haemophilus-predominant
Reiff CT score	ermF	macrolide-lincosamide-streptogramin	-0.68159	0.0209024	Haemophilus-predominant
FEV1% predicted	bacA	bacitracin	-0.711249	0.0210909	Haemophilus-predominant
BSI	class C beta-lactamase	beta-lactam	0.672927	0.0232568	Haemophilus-predominant
BSI	mexB	multidrug	0.668302	0.0245878	Haemophilus-predominant
FEV1% predicted	mexW	multidrug	-0.694089	0.0259636	Haemophilus-predominant
FEV1% predicted	class C beta-lactamase	beta-lactam	-0.693304	0.0262035	Haemophilus-predominant
Reiff CT score	mexW	multidrug	0.662853	0.0262241	Haemophilus-predominant
Number of lobes	mdtB	multidrug	0.662114	0.0264517	Haemophilus-predominant
BSI	multidrug_transporter	multidrug	0.654234	0.028967	Haemophilus-predominant
FEV1% predicted	multidrug_transporter	multidrug	-0.681033	0.0301509	Haemophilus-predominant
FEV1% predicted	mexF	multidrug	-0.681033	0.0301509	Haemophilus-predominant
FEV1% predicted	mexB	multidrug	-0.674775	0.0323118	Haemophilus-predominant
Number of lobes	arnA	polymyxin	0.643196	0.0327672	Haemophilus-predominant
Number of lobes	OXA-50	beta-lactam	0.643196	0.0327672	Haemophilus-predominant
Number of lobes	tetR	tetracycline	0.643196	0.0327672	Haemophilus-predominant
FEV1 score	mexE	multidrug	0.632456	0.0367875	Haemophilus-predominant
BSI	mexY	multidrug	0.625599	0.0395263	Haemophilus-predominant
BSI	arnA	polymyxin	0.625599	0.0395263	Haemophilus-predominant
BSI	PBP-1A	beta-lactam	0.620477	0.0416629	Haemophilus-predominant
mMRC	penA	beta-lactam	-0.619508	0.0420759	Haemophilus-predominant
BSI	mexF	multidrug	0.616849	0.0432234	Haemophilus-predominant
Quinolones use prior 6 months	mdtB	multidrug	3.13475	0.0433254	Haemophilus-predominant
Quinolones use prior 6 months	mexY	multidrug	4.04566	0.0433254	Haemophilus-predominant
Quinolones use prior 6 months	mexE	multidrug	3.43334	0.0433254	Haemophilus-predominant
Quinolones use prior 6 months	mexI	multidrug	4.20912	0.0433254	Haemophilus-predominant
Quinolones use prior 6 months	mexW	multidrug	4.15649	0.0433254	Haemophilus-predominant
Quinolones use prior 6 months	mexT	multidrug	3.03254	0.0433254	Haemophilus-predominant
Quinolones use prior 6 months	mexH	multidrug	4.76624	0.0433254	Haemophilus-predominant
Quinolones use prior 6 months	OXA-50	beta-lactam	3.31346	0.0433254	Haemophilus-predominant
Quinolones use prior 6 months	tetR	tetracycline	3.62533	0.0433254	Haemophilus-predominant
ABO	ermF	macrolide-lincosamide-streptogramin	3.26176	0.0471652	Haemophilus-predominant
Quinolones use prior 6 months	multidrug_transporter	multidrug	3.39842	0.0474175	Haemophilus-predominant
Quinolones use prior 6 months	class C beta-lactamase	beta-lactam	2.97845	0.0474175	Haemophilus-predominant
Quinolones use prior 6 months	mexF	multidrug	3.23206	0.0474175	Haemophilus-predominant
Quinolones use prior 6 months	mexD	multidrug	3.72001	0.0474175	Haemophilus-predominant
Quinolones use prior 6 months	bacA	bacitracin	3.13805	0.0494912	Haemophilus-predominant
Quinolones use prior 6 months	mexB	multidrug	3.48162	0.0494912	Haemophilus-predominant
Gender	oprN	multidrug	-0.749241	0.00120454	Pseudomonas-predominant
Blood neutrophils,%	emrB	multidrug	-0.469922	0.00193522	Pseudomonas-predominant
Gender	mexE	multidrug	-0.776575	0.00301978	Pseudomonas-predominant
Gender	mexF	multidrug	-0.621525	0.00408	Pseudomonas-predominant
Hemoglobin	mefA	macrolide-lincosamide-streptogramin	0.423862	0.00575126	Pseudomonas-predominant
Hemoglobin	PBP-1A	beta-lactam	0.421172	0.00610162	Pseudomonas-predominant
Blood lymphocytes,%	emrB	multidrug	0.420333	0.00621465	Pseudomonas-predominant
Blood neutrophils,%	mexY	multidrug	-0.408503	0.00801121	Pseudomonas-predominant
Hemoglobin	kasugamycin resistance protein ksgA	kasugamycin	0.405731	0.0084915	Pseudomonas-predominant
Antibotic use prior 6 months	penA	beta-lactam	-1.80347	0.0102877	Pseudomonas-predominant
Blood lymphocytes,%	mexY	multidrug	0.390017	0.0117086	Pseudomonas-predominant
Antibotic use prior 6 months	PBP-1A	beta-lactam	-2.91714	0.0142204	Pseudomonas-predominant
Beta-lactams use prior 6 months	penA	beta-lactam	-3.27075	0.0157203	Pseudomonas-predominant
Hemoglobin	ermB	macrolide-lincosamide-streptogramin	0.361331	0.0202799	Pseudomonas-predominant
Blood neutrophils,%	macB	macrolide-lincosamide-streptogramin	-0.358758	0.0212563	Pseudomonas-predominant
white blood cell count,10^9/L	tet37	tetracycline	-0.358498	0.021357	Pseudomonas-predominant
Antibotic use prior 6 months	mexC	multidrug	0.311498	0.0233725	Pseudomonas-predominant
Gender	mefA	macrolide-lincosamide-streptogramin	2.40522	0.0235343	Pseudomonas-predominant
white blood cell count,10^9/L	emrB	multidrug	-0.348928	0.0253562	Pseudomonas-predominant
Blood neutrophils,%	mexX	multidrug	-0.348826	0.0254021	Pseudomonas-predominant
white blood cell count,10^9/L	macB	macrolide-lincosamide-streptogramin	-0.346402	0.0265102	Pseudomonas-predominant
Gender	bacA	bacitracin	-0.39023	0.0281808	Pseudomonas-predominant
Age	mdtK	multidrug	0.335355	0.0299262	Pseudomonas-predominant
Gender	aph(3')-IIb	aminoglycoside	-0.364476	0.0303057	Pseudomonas-predominant
Blood eosinophils,%	ermB	macrolide-lincosamide-streptogramin	0.345834	0.0310448	Pseudomonas-predominant
Blood neutrophils,%	bacA	bacitracin	-0.334364	0.0326233	Pseudomonas-predominant
Blood lymphocytes,%	cat_chloramphenicol acetyltransferase	chloramphenicol	0.330168	0.0350093	Pseudomonas-predominant
Blood lymphocytes,%	mexX	multidrug	0.329471	0.0354191	Pseudomonas-predominant
Blood neutrophils,%	oprN	multidrug	-0.325405	0.0378892	Pseudomonas-predominant
Blood neutrophils,%	mexF	multidrug	-0.324607	0.0383903	Pseudomonas-predominant
Gender	mexT	multidrug	-0.558949	0.0386551	Pseudomonas-predominant
Blood neutrophils,%	OXA-50	beta-lactam	-0.323997	0.0387767	Pseudomonas-predominant
Number of lobes	macB	macrolide-lincosamide-streptogramin	-0.317008	0.0408019	Pseudomonas-predominant
ICS usage	mexF	multidrug	-0.518609	0.0409917	Pseudomonas-predominant
Blood neutrophils,%	multidrug_transporter	multidrug	-0.319728	0.0415716	Pseudomonas-predominant
LAMA usage	ermC	macrolide-lincosamide-streptogramin	-1.88638	0.0423184	Pseudomonas-predominant
Blood neutrophils,%	mexD	multidrug	-0.315285	0.0446524	Pseudomonas-predominant
Blood lymphocytes,%	mtrE	multidrug	0.314209	0.0454256	Pseudomonas-predominant
Blood neutrophils,%	oprM	multidrug	-0.314153	0.0454666	Pseudomonas-predominant
Blood lymphocytes,%	multidrug_transporter	multidrug	0.314139	0.0454765	Pseudomonas-predominant
Blood lymphocytes,%	oprJ	multidrug	0.313006	0.0463028	Pseudomonas-predominant
Hemoglobin	ermC	macrolide-lincosamide-streptogramin	0.310457	0.0482073	Pseudomonas-predominant
mMRC	ermC	macrolide-lincosamide-streptogramin	-0.306575	0.0483011	Pseudomonas-predominant
LAMA usage	acrB	multidrug	4.98859	0.0484317	Pseudomonas-predominant
Blood lymphocytes,%	macB	macrolide-lincosamide-streptogramin	0.309348	0.0490557	Pseudomonas-predominant
Gender	oprN	multidrug	-1.42727	4.58641e-05	All
Gender	mexE	multidrug	-1.47938	9.0188e-05	All
Gender	mexT	multidrug	-1.28482	0.000214954	All
Gender	bacA	bacitracin	-1.05161	0.000281635	All
Gender	mexF	multidrug	-1.35965	0.000352607	All
Hemoglobin	PBP-1A	beta-lactam	0.378638	0.000491213	All
Antibotic use prior 6 months	PBP-1B	beta-lactam	-2.14481	0.000518842	All
BSI	catB	chloramphenicol	0.364893	0.000750216	All
Theophylline usage	ermX	macrolide-lincosamide-streptogramin	3.64243	0.000850042	All
Gender	mexX	multidrug	-0.963204	0.000864317	All
Hemoglobin	kasugamycin resistance protein ksgA	kasugamycin	0.360692	0.00094009	All
Gender	multidrug_transporter	multidrug	-0.904023	0.000957814	All
LAMA usage	tet35	tetracycline	2.03515	0.00100673	All
Gender	PBP-1A	beta-lactam	1.87513	0.0010626	All
Gender	mexW	multidrug	-1.133	0.00107014	All
FEV1% predicted	ermX	macrolide-lincosamide-streptogramin	0.355546	0.00121005	All
Hemoglobin	mefA	macrolide-lincosamide-streptogramin	0.349833	0.00136782	All
Gender	aph(3')-IIb	aminoglycoside	-1.08707	0.00179589	All
Gender	mexC	multidrug	-0.996157	0.0018817	All
Gender	tetR	tetracycline	-1.03389	0.00200403	All
LAMA usage	PBP-1A	beta-lactam	1.99907	0.00201319	All
Hemoglobin	ermX	macrolide-lincosamide-streptogramin	0.336809	0.00210835	All
Gender	oprM	multidrug	-1.0762	0.00213657	All
Gender	mefA	macrolide-lincosamide-streptogramin	1.63215	0.00220817	All
Hemoglobin	ermB	macrolide-lincosamide-streptogramin	0.334569	0.00226708	All
Gender	mexB	multidrug	-1.0772	0.00261099	All
Age	emrA	multidrug	0.325132	0.00287851	All
Gender	mexD	multidrug	-1.0367	0.00313335	All
Gender	mexY	multidrug	-1.17601	0.00319402	All
Gender	OXA-50	beta-lactam	-1.0798	0.00339988	All
Theophylline usage	TEM-117	beta-lactam	0.292549	0.00351448	All
BSI	PDC-1	beta-lactam	0.316758	0.0037389	All
Gender	rosB	fosmidomycin	-0.943899	0.00388744	All
Gender	mdtC	multidrug	-0.668159	0.00393042	All
white blood cell count,10^9/L	ermB	macrolide-lincosamide-streptogramin	-0.316961	0.00393857	All
Gender	oprJ	multidrug	-0.965775	0.00395103	All
Theophylline usage	TEM-1	beta-lactam	-0.36711	0.00399248	All
ICS usage	mdtG	multidrug	0.633836	0.00438027	All
Gender	PDC-5	beta-lactam	-1.25929	0.00440425	All
Gender	kasugamycin resistance protein ksgA	kasugamycin	1.2565	0.00444636	All
BSI	mexH	multidrug	0.306476	0.00510428	All
Gender	mexA	multidrug	-0.992961	0.00530322	All
Hemoglobin	TEM-117	beta-lactam	0.306947	0.00531652	All
Gender	TEM-1	beta-lactam	4.23688	0.00540107	All
Quinolones use prior 6 months	PBP-1B	beta-lactam	-2.64456	0.00614699	All
Gender	class C beta-lactamase	beta-lactam	-0.979701	0.00647394	All
Gender	opmD	multidrug	-0.59306	0.00648058	All
Gender	mdtB	multidrug	-0.756683	0.00662976	All
Quinolones use prior 6 months	mdtC	multidrug	1.26032	0.00681608	All
Theophylline usage	emrA	multidrug	2.26392	0.00694807	All
Gender	arnA	polymyxin	-0.775443	0.00739954	All
Gender	mexI	multidrug	-0.702223	0.00753327	All
Blood monocytes,%	mexX	multidrug	-0.29342	0.00784843	All
BSI	PDC-5	beta-lactam	0.289941	0.00823613	All
Gender	TEM-117	beta-lactam	4.31483	0.00825505	All
Blood monocytes,%	PBP-1A	beta-lactam	0.290425	0.00853479	All
BSI	bacA	bacitracin	0.288207	0.00864646	All
white blood cell count,10^9/L	ermC	macrolide-lincosamide-streptogramin	-0.28922	0.00882544	All
BSI	PDC-8	beta-lactam	0.286832	0.00898457	All
Blood monocytes,%	tet35	tetracycline	0.288258	0.00906373	All
BSI	mexD	multidrug	0.283839	0.00976075	All
Quinolones use prior 6 months	ompR	multidrug	1.18223	0.0102322	All
Quinolones use prior 6 months	EmrB-QacA family major facilitator transporter	multidrug	1.40872	0.0105158	All
BSI	opmD	multidrug	0.279016	0.0111349	All
Gender	cat_chloramphenicol acetyltransferase	chloramphenicol	-0.933564	0.0111899	All
FEV1 score	ermX	macrolide-lincosamide-streptogramin	-0.275244	0.0123242	All
Quinolones use prior 6 months	mdtB	multidrug	1.1244	0.0125634	All
LAMA usage	kasugamycin resistance protein ksgA	kasugamycin	1.35425	0.0128469	All
Antihistamine usage	tet37	tetracycline	2.28576	0.0129157	All
BSI	PDC-6	beta-lactam	0.273445	0.0129294	All
Gender	mexH	multidrug	-0.697363	0.0130556	All
LAMA usage	mexX	multidrug	-0.642944	0.0135494	All
Hemoglobin	emrB	multidrug	0.273084	0.0136391	All
Blood monocytes,%	TEM-1	beta-lactam	0.271206	0.0143253	All
LAMA usage	aph(3')-IIb	aminoglycoside	-0.745383	0.0144531	All
mMRC	ermX	macrolide-lincosamide-streptogramin	-0.26872	0.0146433	All
Quinolones use prior 6 months	opmD	multidrug	1.04781	0.0148436	All
Theophylline usage	penA	beta-lactam	1.17111	0.0154152	All
LAMA usage	oprJ	multidrug	-0.708357	0.0161894	All
LAMA usage	OXA-50	beta-lactam	-0.780763	0.0166127	All
Antibotic use prior 6 months	PBP-2X	beta-lactam	-1.96128	0.0170361	All
Gender	catB	chloramphenicol	-1.12584	0.0170623	All
Antibotic use prior 6 months	PBP-1A	beta-lactam	-0.0998711	0.0174014	All
Gender	PDC-1	beta-lactam	-1.29512	0.0176131	All
Gender	PDC-8	beta-lactam	-1.68692	0.0176131	All
Quinolones use prior 6 months	mexH	multidrug	0.972012	0.0177345	All
mMRC	mtrR	multidrug	-0.260365	0.0181564	All
Antibotic use prior 6 months	tetracycline_resistance_protein	tetracycline	-0.956351	0.0184792	All
Blood neutrophils,%	tet35	tetracycline	-0.260686	0.0187478	All
Theophylline usage	tet37	tetracycline	1.01996	0.0189082	All
Gender	macB	macrolide-lincosamide-streptogramin	-0.643915	0.0198012	All
LAMA usage	mexA	multidrug	-0.73324	0.0198574	All
Quinolones use prior 6 months	PBP-1A	beta-lactam	-0.500056	0.0199951	All
Hemoglobin	ermC	macrolide-lincosamide-streptogramin	0.257485	0.020307	All
Exacerbation frequency in the last 2 year	TEM-117	beta-lactam	0.255766	0.020383	All
BSI	rosB	fosmidomycin	0.254713	0.0209245	All
Quinolones use prior 6 months	oprJ	multidrug	0.684678	0.0212683	All
Blood monocytes,%	TEM-117	beta-lactam	0.25535	0.0214081	All
Blood neutrophils,%	TEM-117	beta-lactam	-0.254797	0.0217011	All
Blood monocytes,%	macB	macrolide-lincosamide-streptogramin	-0.254648	0.0217806	All
LAMA usage	rosB	fosmidomycin	-0.639515	0.0223822	All
mMRC	acrB	multidrug	0.251649	0.0225706	All
LAMA usage	mexC	multidrug	-0.659661	0.0226279	All
Quinolones use prior 6 months	oprN	multidrug	0.749726	0.0235438	All
Blood monocytes,%	arnA	polymyxin	-0.250486	0.0241069	All
LAMA usage	mexD	multidrug	-0.667582	0.0245353	All
Quinolones use prior 6 months	tetracycline_resistance_protein	tetracycline	-1.82856	0.0246913	All
LAMA usage	mdtC	multidrug	-0.378601	0.0264779	All
Quinolones use prior 6 months	mexA	multidrug	0.659852	0.02732	All
LAMA usage	mexW	multidrug	-0.666547	0.0275276	All
LAMA usage	tetR	tetracycline	-0.701497	0.0276119	All
LAMA usage	mexH	multidrug	-0.377962	0.0276345	All
LAMA usage	class C beta-lactamase	beta-lactam	-0.72246	0.0277427	All
Blood monocytes,%	mdtC	multidrug	-0.24423	0.0279992	All
LAMA usage	mexF	multidrug	-0.685645	0.0288082	All
Quinolones use prior 6 months	mexE	multidrug	0.702927	0.029405	All
BSI	class C beta-lactamase	beta-lactam	0.240658	0.0294123	All
Theophylline usage	macA	macrolide-lincosamide-streptogramin	1.41965	0.0294832	All
Age	ermX	macrolide-lincosamide-streptogramin	0.24015	0.0297671	All
BSI	mexF	multidrug	0.239834	0.0299898	All
FEV1% predicted	ermC	macrolide-lincosamide-streptogramin	0.242798	0.0300026	All
Blood monocytes,%	mexE	multidrug	-0.24031	0.0306991	All
Quinolones use prior 6 months	mexC	multidrug	0.672484	0.0307015	All
Hemoglobin	mexT	multidrug	-0.238888	0.0317316	All
Quinolones use prior 6 months	rosB	fosmidomycin	0.828358	0.031825	All
LAMA usage	opmD	multidrug	-0.307281	0.0319037	All
BSI	aph(3')-IIb	aminoglycoside	0.236706	0.0322669	All
BSI	mexC	multidrug	0.236047	0.0327648	All
Beta-lactams use prior 6 months	PBP-2X	beta-lactam	-1.75969	0.0328697	All
BSI	TEM-1	beta-lactam	-0.235212	0.0334051	All
BSI	mexB	multidrug	0.235109	0.0334847	All
Antibotic use prior 6 months	tetM	tetracycline	-0.959317	0.0337673	All
LAMA usage	mexB	multidrug	-0.639249	0.0341968	All
Blood monocytes,%	mdtB	multidrug	-0.235034	0.0346765	All
Quinolones use prior 6 months	multidrug_transporter	multidrug	0.689558	0.035371	All
LAMA usage	mexY	multidrug	-0.815345	0.0357891	All
ICS usage	PBP-1B	beta-lactam	1.6196	0.0359189	All
LAMA usage	mexT	multidrug	-0.668597	0.0364382	All
white blood cell count,10^9/L	emrA	multidrug	-0.232495	0.0367398	All
Blood monocytes,%	oprN	multidrug	-0.231776	0.0373418	All
BSI	mexI	multidrug	0.230164	0.0375034	All
BSI	multidrug_transporter	multidrug	0.230085	0.0375702	All
Antibotic use prior 6 months	EmrB-QacA family major facilitator transporter	multidrug	0.958314	0.0377498	All
Blood monocytes,%	opmD	multidrug	-0.230853	0.0381271	All
mMRC	PBP-2X	beta-lactam	-0.229423	0.038139	All
BSI	oprJ	multidrug	0.228949	0.0385495	All
Gender	tet35	tetracycline	1.42102	0.0391932	All
BSI	mexW	multidrug	0.22815	0.0392516	All
BSI	mexX	multidrug	0.227458	0.0398673	All
Hemoglobin	tet35	tetracycline	0.228263	0.040405	All
Beta-lactams use prior 6 months	PBP-1B	beta-lactam	-1.51328	0.0404464	All
Quinolones use prior 6 months	mexI	multidrug	0.802439	0.0411142	All
BSI	oprM	multidrug	0.224534	0.0425604	All
LAMA usage	macB	macrolide-lincosamide-streptogramin	-0.666554	0.0430175	All
Hemoglobin	oprN	multidrug	-0.225296	0.0431533	All
LAMA usage	mexI	multidrug	-0.451175	0.04341	All
Blood lymphocytes,%	ermC	macrolide-lincosamide-streptogramin	0.2238	0.044596	All
Quinolones use prior 6 months	mexX	multidrug	0.678829	0.0446315	All
Blood monocytes,%	multidrug_transporter	multidrug	-0.223521	0.0448697	All
BSI	mexE	multidrug	0.222092	0.044923	All
BSI	mdtB	multidrug	0.222012	0.0450025	All
Blood monocytes,%	bacA	bacitracin	-0.223214	0.045172	All
Theophylline usage	mtrE	multidrug	0.897079	0.0457925	All
BSI	tetR	tetracycline	0.221105	0.0459086	All
Antibotic use prior 6 months	penA	beta-lactam	-0.669568	0.0459884	All
BSI	oprN	multidrug	0.219979	0.0470539	All
LAMA usage	cat_chloramphenicol acetyltransferase	chloramphenicol	-0.739342	0.0473056	All
Age	tet35	tetracycline	0.219665	0.0473778	All
Blood monocytes,%	ompR	multidrug	-0.221009	0.0473948	All
white blood cell count,10^9/L	CfxA2	beta-lactam	-0.220848	0.0475601	All
Blood neutrophils,%	PDC-1	beta-lactam	0.220844	0.0475646	All
BSI	mdtC	multidrug	0.21874	0.0483425	All
Blood lymphocytes,%	PDC-1	beta-lactam	-0.219546	0.0489183	All
Hemoglobin	TEM-1	beta-lactam	0.219542	0.0489229	All
Quinolones use prior 6 months	arnA	polymyxin	0.849674	0.0489261	All
Blood lymphocytes,%	tet35	tetracycline	0.219338	0.0491386	All
Blood monocytes,%	mexC	multidrug	-0.219121	0.0493689	All
