# Supplementary material for: Differential airway resistome and its correlations with clinical characteristics in Haemophilus- or Pseudomonas-predominant microbial subtypes of bronchiectasis
Source: Respir Res. 2023 Nov 2;24:264. doi: 10.1186/s12931-023-02562-8 (PMC10623730; doi:10.1186/s12931-023-02562-8)
Supplement: Supplementary file 12 — Additional file 12: Table S5. The Adonis associations between clinical parameters and the ARG profiles in the Mac Aogain et al. dataset, among all stable samples and within the subgroup of Haemophilus-predominant and Pseudomonas-predominant respectively. [file 12931_2023_2562_MOESM12_ESM.xlsx]

## Sheet: Table S5
clinical_Var	adonis.R	adonis.p	Subgroup
Microbiome clusters	0.13663	0.001	All
Long term macrolide	0.0183102	0.001	All
ICS usage	0.00975426	0.057	All
BMI	0.00650939	0.391	All
BSI	0.00631338	0.42	All
geo_continents	0.00626496	0.421	All
FEV1.pc.pred	0.00610991	0.447	All
Age	0.0059256	0.471	All
mMRC	0.00595712	0.497	All
Gender	0.00509476	0.702	All
Exacerbation frequency in the previous year	0.00468261	0.758	All
Geographic locations	0.171829	0.005	Haemophilus-predominant
Long term macrolide	0.0872404	0.039	Haemophilus-predominant
Gender	0.0620167	0.15	Haemophilus-predominant
BSI	0.0570652	0.167	Haemophilus-predominant
BMI	0.0566459	0.178	Haemophilus-predominant
ICS usage	0.0479797	0.284	Haemophilus-predominant
FEV1.pc.pred	0.0460301	0.287	Haemophilus-predominant
Exacerbation frequency in the previous year	0.0411698	0.389	Haemophilus-predominant
Age	0.0366731	0.487	Haemophilus-predominant
mMRC	0.0225633	0.853	Haemophilus-predominant
Exacerbation frequency in the previous year	0.0666694	0.071	Pseudomonas-predominant
Long term macrolide	0.0583571	0.133	Pseudomonas-predominant
Age	0.0505392	0.241	Pseudomonas-predominant
BSI	0.0476057	0.287	Pseudomonas-predominant
BMI	0.0460108	0.336	Pseudomonas-predominant
geo_continents	0.0425598	0.36	Pseudomonas-predominant
Gender	0.0385527	0.485	Pseudomonas-predominant
FEV1.pc.pred	0.0389569	0.524	Pseudomonas-predominant
mMRC	0.0331863	0.674	Pseudomonas-predominant
ICS usage	0.030916	0.779	Pseudomonas-predominant
