# Supplementary material for: Differential airway resistome and its correlations with clinical characteristics in Haemophilus- or Pseudomonas-predominant microbial subtypes of bronchiectasis
Source: Respir Res. 2023 Nov 2;24:264. doi: 10.1186/s12931-023-02562-8 (PMC10623730; doi:10.1186/s12931-023-02562-8)
Supplement: Supplementary file 13 — Additional file 13: Table S6. The associations between the ARGs and clinical parameters that are shared by both our dataset and the Mac Aogain et al. dataset. [file 12931_2023_2562_MOESM13_ESM.xlsx]

## Sheet: Table S6
	ARG	ARGtype	FDR in this dataset	FDR in Mac Aogain et al.	Rho in this data	R in Mac Aogain et al.	Group
FEV1_p	aph(3'')-I	aminoglycoside	0.0429868	0.0329781	0.226883	0.165609	All
BMI	aph(6)-I	aminoglycoside	0.0353389	0.0346036	0.235669	0.16563	All
BSI	bpeF	multidrug	0.0284227	0.0452133	0.242104	0.155664	All
BSI	bacA	bacitracin	0.00864646	0.0799983	0.288207	0.136275	All
BSI	TEM-6	beta-lactam	0.0446433	0.0957745	-0.222375	-0.129716	All
Gender	aph(3')-IIb	aminoglycoside	0.00179589	0.122619	-24.2632	-1.37355	All
BSI	catB	chloramphenicol	0.000750216	0.135211	0.364893	0.116432	All
Gender	PDC-1	beta-lactam	0.0176131	0.139583	-1.4687	-0.0836103	All
BSI	mdtC	multidrug	0.0483425	0.200297	0.21874	0.099908	All
BSI	opmD	multidrug	0.0111349	0.205029	0.279016	0.0988717	All
MMRC	adeJ	multidrug	0.0296771	0.213348	0.240278	0.0976868	All
Gender	TEM-75	beta-lactam	0.0231128	0.214506	2.61518	0.182476	All
Gender	TEM-205	beta-lactam	0.012642	0.216433	1.68834	0.248873	All
BSI	mexF	multidrug	0.0299898	0.229981	0.239834	0.0936724	All
FEV1_p	adeB	multidrug	0.0451441	0.244243	0.224641	0.0908781	All
ICS	dfrA17	trimethoprim	0.0298947	0.246505	5.51697	0.265426	All
BSI	PDC-5	beta-lactam	0.00823613	0.246706	0.289941	0.0904073	All
BSI	mexI	multidrug	0.0375034	0.246881	0.230164	0.0903738	All
BSI	opcM	multidrug	0.0323899	0.253978	0.236543	0.0890354	All
BSI	mexE	multidrug	0.044923	0.269229	0.222092	0.086244	All
AE_1y	emrB	multidrug	0.0384388	0.271775	-0.229076	-0.0857887	All
FEV1_p	adeJ	multidrug	0.0290757	0.27414	-0.244143	-0.0853682	All
FEV1_p	ermX	macrolide-lincosamide-streptogramin	0.00121005	0.289109	0.355546	0.0827622	All
Gender	opmD	multidrug	0.00648058	0.31217	-9.76809	-0.262576	All
Gender	TEM-187	beta-lactam	0.00618815	0.324677	1.86624	0.19264	All
FEV1_p	ermC	macrolide-lincosamide-streptogramin	0.0300026	0.324869	0.242798	0.0768799	All
BMI	catQ	chloramphenicol	0.019024	0.32508	0.261717	0.0775591	All
BSI	oprM	multidrug	0.0425604	0.332032	0.224534	0.075753	All
BSI	class C beta-lactamase	beta-lactam	0.0294123	0.332287	0.240658	0.0757132	All
FEV1_p	sdeY	multidrug	0.0409229	0.348942	0.229117	0.0731529	All
Gender	TEM-91	beta-lactam	0.024248	0.35388	5.11504	0.232227	All
BSI	TEM-1	beta-lactam	0.0334051	0.355791	-0.235212	-0.0721225	All
Macrolide	vanR	vancomycin	0.0246492	0.358585	1.39924	0.0468967	All
BSI	multidrug_transporter	multidrug	0.0375702	0.374029	0.230085	0.0694374	All
BSI	PDC-3	beta-lactam	0.0131918	0.382539	0.272688	0.068212	All
Gender	PDC-9	beta-lactam	0.00336586	0.405868	-0.42763	-0.0319555	All
MMRC	tet32	tetracycline	0.0120369	0.432395	-0.276125	-0.0617196	All
BSI	oprN	multidrug	0.0470539	0.442201	0.219979	0.0600456	All
BSI	PDC-1	beta-lactam	0.0037389	0.442898	0.316758	0.0599542	All
BMI	sul2	sulfonamide	0.0254417	0.445981	-0.249796	-0.0601034	All
BSI	mexB	multidrug	0.0334847	0.452066	0.235109	0.0587581	All
MMRC	PBP-2X	beta-lactam	0.038139	0.469148	-0.229423	-0.0569139	All
BSI	PDC-4	beta-lactam	0.0279605	0.479188	0.242794	0.0552969	All
MMRC	mtrR	multidrug	0.0181564	0.506323	-0.260365	-0.0522587	All
BSI	rosB	fosmidomycin	0.0209245	0.522003	0.254713	0.0500408	All
BSI	PDC-2	beta-lactam	0.0137163	0.562866	0.271212	0.0452261	All
Gender	mexT	multidrug	0.000214954	0.629492	-48.3897	-0.0276541	All
BSI	mexX	multidrug	0.0398673	0.646386	0.227458	0.0358685	All
Gender	PDC-4	beta-lactam	0.0257443	0.652054	-0.389776	-0.139343	All
Gender	TEM-118	beta-lactam	0.0264255	0.65571	3.59234	0.107679	All
MMRC	ermX	macrolide-lincosamide-streptogramin	0.0146433	0.669771	-0.26872	-0.0335483	All
BSI	aph(3')-IIb	aminoglycoside	0.0322669	0.67164	0.236706	0.0331423	All
BSI	mdtB	multidrug	0.0450025	0.676734	0.222012	0.0325973	All
Gender	TEM-89	beta-lactam	0.029445	0.70396	1.3633	0.0510966	All
BSI	PDC-6	beta-lactam	0.0129294	0.720351	0.273445	0.0279914	All
Gender	PDC-5	beta-lactam	0.00440425	0.730367	-3.15576	-0.301341	All
BSI	mexD	multidrug	0.00976075	0.745913	0.283839	0.0253372	All
BSI	mexH	multidrug	0.00510428	0.746788	0.306476	0.0252469	All
Gender	kasugamycin resistance protein ksgA	kasugamycin	0.00444636	0.802983	8.41003	3.04775	All
Gender	TEM-178	beta-lactam	0.00618815	0.804743	1.82092	0.0377502	All
Gender	mexH	multidrug	0.0130556	0.826444	-29.2831	-0.185076	All
MMRC	acrB	multidrug	0.0225706	0.854375	0.251649	0.0144418	All
BSI	oprJ	multidrug	0.0385495	0.855613	0.228949	0.0142297	All
AE_1y	TEM-117	beta-lactam	0.0274185	0.89419	0.243615	0.0104015	All
BSI	oprC	multidrug	0.00438165	0.895085	0.311563	0.0103129	All
BSI	mexW	multidrug	0.0392516	0.899365	0.22815	0.00988998	All
Gender	oprM	multidrug	0.00213657	0.906691	-37.9265	-0.125946	All
Macrolide	aad(6)	aminoglycoside	0.0122522	0.918113	0.0469861	0.0445968	All
BSI	PDC-8	beta-lactam	0.00898457	0.921492	0.286832	0.00770745	All
BSI	mexC	multidrug	0.0327648	0.927346	0.236047	0.00713108	All
ICS	mdtG	multidrug	0.00438027	0.988618	1.73957	2.13852	All
BSI	tetR	tetracycline	0.0459086	0.999539	0.221105	4.51608e-05	All
ICS	PBP-1B	beta-lactam	0.0359189	0.0119462	5.08719	-5.43646	All
Gender	class C beta-lactamase	beta-lactam	0.00647394	0.017957	-26.1693	4.92675	All
Gender	tetR	tetracycline	0.00200403	0.0508212	-76.7976	6.37888	All
Gender	oprJ	multidrug	0.00395103	0.0747697	-27.5717	1.37547	All
Gender	TEM-117	beta-lactam	0.00825505	0.0772955	21.8324	-2.14985	All
Gender	mexX	multidrug	0.000864317	0.0817521	-18.4918	1.86291	All
Gender	mdtB	multidrug	0.00662976	0.0903707	-4.89928	2.0013	All
Gender	blaZ	beta-lactam	0.0133473	0.0942909	2.32405	-0.438727	All
Gender	mexD	multidrug	0.00313335	0.124093	-39.5858	2.26058	All
Gender	mexY	multidrug	0.00319402	0.143586	-8.25334	0.443746	All
Gender	cat_chloramphenicol acetyltransferase	chloramphenicol	0.0111899	0.160868	-28.4997	4.25483	All
Gender	mexA	multidrug	0.00530322	0.193224	-42.6587	2.58988	All
Gender	PDC-8	beta-lactam	0.0176131	0.216552	-2.21674	0.461579	All
Gender	arnA	polymyxin	0.00739954	0.224118	-8.5151	2.55197	All
Gender	mexB	multidrug	0.00261099	0.259429	-46.8651	2.47922	All
Gender	mexC	multidrug	0.0018817	0.390717	-26.0475	1.28196	All
Gender	rosB	fosmidomycin	0.00388744	0.397397	-7.43427	3.14933	All
Gender	mexI	multidrug	0.00753327	0.418178	-22.8184	1.83331	All
Gender	tet35	tetracycline	0.0391932	0.457346	2.24967	-0.774729	All
Gender	mefA	macrolide-lincosamide-streptogramin	0.00220817	0.476884	13.3683	-3.78761	All
Gender	OXA-50	beta-lactam	0.00339988	0.508418	-45.9468	4.88563	All
Gender	mexE	multidrug	9.0188e-05	0.516876	-32.7837	1.13321	All
Gender	oprN	multidrug	4.58641e-05	0.535263	-21.8141	0.633313	All
Gender	PBP-1A	beta-lactam	0.0010626	0.569001	41.4414	-12.1148	All
Gender	catB	chloramphenicol	0.0170623	0.587971	-6.83608	0.860279	All
Gender	mexW	multidrug	0.00107014	0.677697	-41.4846	1.65289	All
Gender	macB	macrolide-lincosamide-streptogramin	0.0198012	0.710236	-3.87066	1.90517	All
Gender	multidrug_transporter	multidrug	0.000957814	0.772046	-24.0214	0.91318	All
Macrolide	aph(3''')-III	aminoglycoside	0.0183633	0.77573	0.576654	-0.340546	All
Gender	mexF	multidrug	0.000352607	0.797936	-38.9138	1.74106	All
Gender	mdtC	multidrug	0.00393042	0.798755	-2.89387	2.30912	All
Gender	TEM-1	beta-lactam	0.00540107	0.849162	15.3188	-2.94689	All
Gender	bacA	bacitracin	0.000281635	0.96046	-39.3458	1.87428	All
Age	TEM-106	beta-lactam	0.0471232	0.127153	0.608164	0.306982	Haemophilus-predominant
BMI	rosB	fosmidomycin	0.00372367	0.165929	-0.819346	-0.28	Haemophilus-predominant
BMI	arnA	polymyxin	0.00373895	0.165929	-0.81915	-0.28	Haemophilus-predominant
BMI	ompR	multidrug	0.0261526	0.165929	-0.69347	-0.28	Haemophilus-predominant
BMI	mdtC	multidrug	0.0318945	0.165929	-0.675961	-0.28	Haemophilus-predominant
FEV1_p	mexW	multidrug	0.0259636	0.17138	-0.694089	-0.27658	Haemophilus-predominant
FEV1_p	mexE	multidrug	0.00154747	0.232451	-0.856668	-0.242589	Haemophilus-predominant
FEV1_p	mexT	multidrug	0.00679543	0.232451	-0.787885	-0.242589	Haemophilus-predominant
FEV1_p	arnA	polymyxin	0.007571	0.265491	-0.781632	-0.226667	Haemophilus-predominant
FEV1_p	ompR	multidrug	0.0119149	0.265491	-0.753123	-0.226667	Haemophilus-predominant
FEV1_p	mdtC	multidrug	0.0149365	0.265491	-0.737412	-0.226667	Haemophilus-predominant
FEV1_p	rosB	fosmidomycin	0.0454402	0.265491	-0.641821	-0.226667	Haemophilus-predominant
ICS	macA	macrolide-lincosamide-streptogramin	0.0356185	0.297617	6.82885	1.42404	Haemophilus-predominant
FEV1_p	multidrug_transporter	multidrug	0.0301509	0.368043	-0.681033	-0.184071	Haemophilus-predominant
Gender	emrA	multidrug	0.0356185	0.396066	-1.47393	-0.458227	Haemophilus-predominant
BSI	ompR	multidrug	0.0108583	0.556139	0.729372	0.120955	Haemophilus-predominant
BSI	mdtC	multidrug	0.0149935	0.556139	0.706926	0.120955	Haemophilus-predominant
BSI	arnA	polymyxin	0.0395263	0.556139	0.625599	0.120955	Haemophilus-predominant
FEV1_p	bacA	bacitracin	0.0210909	0.59321	-0.711249	-0.109848	Haemophilus-predominant
MMRC	tetO	tetracycline	0.0102224	0.605631	0.733352	0.108514	Haemophilus-predominant
Age	tetracycline_resistance_protein	tetracycline	0.0149645	0.622788	0.707067	0.101199	Haemophilus-predominant
BSI	mexB	multidrug	0.0245878	0.683768	0.668302	0.0838671	Haemophilus-predominant
MMRC	tetM	tetracycline	0.010708	0.766683	0.730297	0.0624843	Haemophilus-predominant
FEV1_p	cat_chloramphenicol acetyltransferase	chloramphenicol	0.000648751	0.84617	-0.885716	-0.04	Haemophilus-predominant
FEV1_p	catB	chloramphenicol	0.00567718	0.84617	-0.797863	-0.04	Haemophilus-predominant
FEV1_p	oprM	multidrug	0.00596121	0.84617	-0.795205	-0.04	Haemophilus-predominant
FEV1_p	OXA-50	beta-lactam	0.0113061	0.84617	-0.75662	-0.04	Haemophilus-predominant
FEV1_p	tetR	tetracycline	0.0113061	0.84617	-0.75662	-0.04	Haemophilus-predominant
FEV1_p	mexX	multidrug	0.0119149	0.84617	-0.753123	-0.04	Haemophilus-predominant
FEV1_p	mexH	multidrug	0.0124109	0.84617	-0.750366	-0.04	Haemophilus-predominant
FEV1_p	mexA	multidrug	0.0194545	0.84617	-0.717624	-0.04	Haemophilus-predominant
FEV1_p	class C beta-lactamase	beta-lactam	0.0262035	0.84617	-0.693304	-0.04	Haemophilus-predominant
FEV1_p	mexF	multidrug	0.0301509	0.84617	-0.681033	-0.04	Haemophilus-predominant
FEV1_p	oprN	multidrug	0.0406584	0.84617	-0.652973	-0.04	Haemophilus-predominant
Age	tetO	tetracycline	0.0453323	0.954693	0.612088	0.0117181	Haemophilus-predominant
BSI	oprM	multidrug	0.00489563	1	0.777029	0	Haemophilus-predominant
BSI	mexX	multidrug	0.0108583	1	0.729372	0	Haemophilus-predominant
BSI	OXA-50	beta-lactam	0.0183159	1	0.691951	0	Haemophilus-predominant
BSI	tetR	tetracycline	0.0183159	1	0.691951	0	Haemophilus-predominant
BSI	cat_chloramphenicol acetyltransferase	chloramphenicol	0.0213477	1	0.6799	0	Haemophilus-predominant
BSI	class C beta-lactamase	beta-lactam	0.0232568	1	0.672927	0	Haemophilus-predominant
BSI	mexA	multidrug	0.0269618	1	0.660474	0	Haemophilus-predominant
BSI	catB	chloramphenicol	0.0289488	1	0.65429	0	Haemophilus-predominant
BSI	mexY	multidrug	0.0395263	1	0.625599	0	Haemophilus-predominant
BSI	mexF	multidrug	0.0432234	1	0.616849	0	Haemophilus-predominant
BMI	multidrug_transporter	multidrug	0.00508358	0.0504799	-0.803741	0.387498	Haemophilus-predominant
BSI	PBP-1A	beta-lactam	0.0416629	0.0764139	0.620477	-0.35356	Haemophilus-predominant
BMI	tetracycline_resistance_protein	tetracycline	0.0396333	0.0927431	-0.655477	0.336546	Haemophilus-predominant
BMI	mexI	multidrug	0.00840728	0.255169	-0.775379	0.231495	Haemophilus-predominant
BMI	mexB	multidrug	0.000905326	0.296139	-0.875384	0.213005	Haemophilus-predominant
BSI	multidrug_transporter	multidrug	0.028967	0.317545	0.654234	-0.203982	Haemophilus-predominant
FEV1_p	mexI	multidrug	0.0175906	0.324403	-0.725354	0.201171	Haemophilus-predominant
BMI	mexF	multidrug	0.00035929	0.397107	-0.901908	0.173333	Haemophilus-predominant
BMI	mexA	multidrug	0.00198837	0.397107	-0.846926	0.173333	Haemophilus-predominant
BMI	OXA-50	beta-lactam	0.0021284	0.397107	-0.844162	0.173333	Haemophilus-predominant
BMI	tetR	tetracycline	0.0021284	0.397107	-0.844162	0.173333	Haemophilus-predominant
BMI	class C beta-lactamase	beta-lactam	0.00398914	0.397107	-0.816012	0.173333	Haemophilus-predominant
BMI	oprN	multidrug	0.00466982	0.397107	-0.808135	0.173333	Haemophilus-predominant
BMI	mexY	multidrug	0.00541621	0.397107	-0.800391	0.173333	Haemophilus-predominant
BMI	mexD	multidrug	0.0116449	0.397107	-0.754658	0.173333	Haemophilus-predominant
BMI	catB	chloramphenicol	0.0119149	0.397107	-0.753123	0.173333	Haemophilus-predominant
BMI	mexH	multidrug	0.0124109	0.397107	-0.750366	0.173333	Haemophilus-predominant
BMI	oprM	multidrug	0.0164089	0.397107	-0.730554	0.173333	Haemophilus-predominant
BMI	mexX	multidrug	0.0261526	0.397107	-0.69347	0.173333	Haemophilus-predominant
BMI	mexE	multidrug	0.0190882	0.6198	-0.719101	0.102065	Haemophilus-predominant
BMI	mexT	multidrug	0.0206719	0.6198	-0.712848	0.102065	Haemophilus-predominant
BMI	aph(3')-IIb	aminoglycoside	0.0462359	0.6198	-0.640043	0.102065	Haemophilus-predominant
MMRC	penA	beta-lactam	0.0420759	0.625198	-0.619508	0.102698	Haemophilus-predominant
BMI	mexW	multidrug	0.000295912	0.642672	-0.906693	0.0954787	Haemophilus-predominant
FEV1_p	macB	macrolide-lincosamide-streptogramin	0.00142006	0.774192	-0.859856	0.0591234	Haemophilus-predominant
FEV1_p	mexB	multidrug	0.0323118	0.796131	-0.674775	0.0532512	Haemophilus-predominant
BSI	tet32	tetracycline	0.00886992	0.019063	-0.398937	-0.456519	Pseudomonas-predominant
Gender	aph(3')-IIb	aminoglycoside	0.0303057	0.0352402	-15.0103	-7.40321	Pseudomonas-predominant
Age	mdtK	multidrug	0.0299262	0.0372476	0.335355	0.410502	Pseudomonas-predominant
FEV1_p	ermX	macrolide-lincosamide-streptogramin	0.0116176	0.126873	0.390407	0.307197	Pseudomonas-predominant
Gender	multidrug_ABC_transporter	multidrug	0.0139607	0.15658	-0.843299	-0.187241	Pseudomonas-predominant
Age	emrA	multidrug	0.00103332	0.18718	0.488376	0.267078	Pseudomonas-predominant
Age	mdtP	multidrug	0.0433144	0.18718	0.31335	0.267078	Pseudomonas-predominant
MMRC	ermC	macrolide-lincosamide-streptogramin	0.0483011	0.296547	-0.306575	-0.212829	Pseudomonas-predominant
Gender	ompF	multidrug	0.0356427	0.559669	8.19376	0.853671	Pseudomonas-predominant
Gender	TEM-187	beta-lactam	0.0423861	0.559669	0.457459	0.210215	Pseudomonas-predominant
BMI	class A beta-lactamase	beta-lactam	0.0481019	0.589889	0.310596	0.113249	Pseudomonas-predominant
Macrolide	bicyclomycin-multidrug_efflux_protein_bcr	multidrug	0.0233703	0.648077	-0.94844	-0.315532	Pseudomonas-predominant
Gender	bacA	bacitracin	0.0281808	0.673964	-24.2954	-2.14503	Pseudomonas-predominant
ICS	mexF	multidrug	0.0409917	0.680207	-25.8827	-0.386129	Pseudomonas-predominant
Gender	mexE	multidrug	0.00301978	0.715396	-30.3538	-0.366388	Pseudomonas-predominant
MMRC	mdtG	multidrug	0.0228595	0.746443	-0.350515	-0.0666168	Pseudomonas-predominant
BSI	aph(3''')-III	aminoglycoside	0.0191009	0.793281	-0.360254	-0.0540116	Pseudomonas-predominant
AE_1y	emrB	multidrug	0.038199	0.982516	-0.320995	-0.00452018	Pseudomonas-predominant
Gender	mexF	multidrug	0.00408	0.469397	-31.9543	5.52673	Pseudomonas-predominant
Gender	oprN	multidrug	0.00120454	0.470213	-20.3259	2.4403	Pseudomonas-predominant
Gender	mdtG	multidrug	0.0219197	0.716373	3.75779	-2.21439	Pseudomonas-predominant
Gender	mefA	macrolide-lincosamide-streptogramin	0.0235343	0.734949	7.54507	-9.23292	Pseudomonas-predominant
Gender	mexT	multidrug	0.0386551	0.977514	-37.3719	5.16518	Pseudomonas-predominant
